# Supplementary material for: Comparison of 12-month therapeutic effect of conbercept and ranibizumab for diabetic macular edema: a real-life clinical practice study
Source: BMC Ophthalmol. 2017 Aug 25;17:158. doi: 10.1186/s12886-017-0554-8 (PMC6389086; doi:10.1186/s12886-017-0554-8)
Supplement: Supplementary file 1 — Main outcome measures of 12 month follow-up. Excel table including the raw data of the changes in best-corrected visual acuity letter score and central retinal thickness, as well as the number of intravitreal injections delivered. (XLSX 20 kb) [file 12886_2017_554_MOESM1_ESM.xlsx]

## Sheet: 12 month follow up
	Table S1. Main outcome measures of 12 month follow-up
Serial No.	Group	ETDRS0	CRT0	ETDRS1	CRT1	ETDRS2	CRT2	ETDRS3	CRT3	ETDRS4	CRT4	ETDRS5	CRT5	ETDRS6	CRT6	ETDRS7	CRT7	ETDRS8	CRT8	ETDRS9	CRT9	ETDRS10	CRT10	ETDRS11	CRT11	ETDRS12	CRT12	INJECTION NUM
1	IVC	50	410	55	353	59	301	60	293	58	312	55	359	62	276	58	309	53	376	60	297	56	321	54	370	60	290	6
2	IVC	62	325	69	265	71	252	72	248	72	251	70	264	66	299	72	245	71	258	64	308	71	253	69	271	66	296	5
3	IVC	65	301	69	269	71	253	71	249	68	275	65	309	71	252	67	284	63	323	72	249	69	265	71	301	72	258	6
4	IVC	52	444	54	401	58	361	61	333	63	306	58	374	62	316	59	362	64	295	60	340	57	387	63	305	59	359	7
5	IVC	61	423	71	301	76	265	77	259	69	328	76	263	73	286	68	333	78	251	69	319	77	254	73	288	67	347	6
6	IVC	53	407	56	340	57	327	60	296	61	284	57	346	60	280	55	368	60	289	56	359	61	281	58	331	63	20	8
7	IVC	51	453	62	304	65	283	65	278	58	369	65	282	60	341	66	268	61	329	65	270	59	355	64	280	61	326	7
8	IVC	56	426	68	287	70	261	71	255	69	271	62	362	71	259	68	287	64	341	70	266	68	294	64	347	70	255	6
9	IVC	33	558	40	451	46	346	52	297	53	281	50	317	43	416	54	278	47	344	53	286	45	370	52	292	45	357	7
10	IVC	31	593	37	516	41	463	45	418	48	381	48	376	38	511	48	387	42	469	50	353	45	424	50	349	44	437	8
11	IVC	61	329	70	258	71	254	72	244	72	249	65	291	71	251	67	280	63	307	71	254	65	295	72	246	66	293	6
12	IVC	71	307	74	261	77	239	78	240	76	246	73	287	70	318	75	250	74	277	72	299	78	234	75	263	72	295	5
13	IVC	39	564	41	531	43	510	43	524	44	503	43	513	40	558	44	498	41	528	39	569	45	483	41	544	46	474	7
14	IVC	41	610	48	496	54	411	56	387	56	376	56	385	53	432	58	359	55	392	50	474	57	369	54	413	58	355	7
15	IVC	49	474	56	335	58	320	58	312	55	367	60	301	57	328	52	415	58	310	54	376	59	304	56	341	53	392	6
16	IVC	44	508	51	417	53	382	53	385	52	410	47	475	54	373	51	420	46	491	55	362	52	398	49	453	55	369	6
17	IVC	48	515	59	386	65	323	66	311	59	398	67	305	64	337	58	409	66	322	58	370	68	295	59	352	68	301	7
18	IVC	65	332	70	294	72	275	71	286	69	299	65	326	73	264	66	316	72	270	67	308	63	339	72	267	67	306	6
19	IVC	49	601	52	523	56	429	58	394	61	355	62	348	60	375	54	474	60	370	57	415	61	357	58	399	62	342	8
20	IVC	47	495	48	469	51	428	50	442	47	503	52	422	48	480	50	445	47	489	51	438	48	476	53	405	49	468	7
21	IVC	58	343	64	297	66	278	67	268	69	256	66	275	61	316	66	270	65	285	63	302	58	337	66	273	64	290	6
22	IVC	50	437	56	377	57	372	58	365	55	397	52	420	58	369	52	418	60	345	50	431	58	362	53	408	59	378	7
23	IVC	57	372	64	292	66	267	67	259	66	271	65	281	61	339	67	260	65	286	62	328	68	252	66	273	62	321	5
24	IVC	52	419	54	391	57	345	59	330	60	325	53	400	59	331	56	379	62	302	57	356	52	425	59	336	56	369	7
25	IVC	30	697	35	553	43	471	48	416	49	401	37	533	49	408	36	557	50	423	38	525	50	383	43	476	50	390	8
26	IVC	42	526	53	336	55	303	55	298	51	369	54	314	48	395	53	320	46	417	53	323	48	389	55	292	47	405	7
27	IVC	26	743	29	597	36	501	40	442	41	425	35	526	42	419	37	507	43	403	39	473	42	429	38	482	41	436	8
28	IVC	52	441	58	303	61	280	62	269	60	281	57	321	62	274	59	296	56	356	64	258	62	277	63	301	60	334	5
29	IVC	51	381	55	317	56	305	58	286	58	279	56	310	53	362	57	298	53	349	59	270	55	324	59	263	57	297	7
30	IVC	34	645	45	427	48	381	50	354	54	301	55	296	52	335	48	392	53	315	46	413	52	331	47	421	53	319	8
31	IVC	54	469	60	372	65	324	65	317	61	370	66	305	61	362	68	287	62	348	67	294	59	388	65	311	62	355	7
32	IVC	49	487	58	341	63	295	64	289	59	340	65	284	60	325	55	391	64	294	59	349	66	275	61	326	66	271	7
33	IVC	51	432	66	283	69	266	69	261	67	279	57	354	67	273	59	330	69	269	60	307	56	372	66	285	60	324	6
34	IVC	53	452	59	291	62	264	63	255	61	276	56	336	62	263	59	294	54	368	60	279	58	308	62	252	60	287	6
35	IVC	41	539	51	360	54	311	57	275	57	268	53	328	57	254	55	289	48	396	56	280	52	356	57	261	56	283	7
36	IVC	51	437	56	325	59	289	62	261	55	336	61	273	54	368	62	253	56	326	63	245	56	334	62	260	58	315	7
37	IVR	51	471	57	378	61	297	60	306	57	373	62	281	59	350	62	275	59	343	63	267	58	360	62	284	59	332	7
38	IVR	47	512	55	374	58	326	61	289	63	268	58	328	63	276	56	350	61	282	55	365	60	292	56	358	62	271	8
39	IVR	44	578	51	435	54	393	57	334	58	325	52	445	56	351	58	312	53	417	56	342	52	443	56	359	59	298	9
40	IVR	56	436	62	335	66	272	66	280	63	318	60	361	66	285	62	324	67	265	62	330	66	278	62	319	67	261	7
41	IVR	68	317	72	253	75	233	75	239	70	275	68	297	74	246	69	288	76	229	71	262	68	301	75	234	70	267	6
42	IVR	62	355	68	283	72	257	71	264	65	329	71	268	66	315	72	251	66	304	72	249	68	282	63	340	70	273	7
43	IVR	59	322	64	266	66	241	66	245	63	271	60	306	66	253	62	280	58	324	65	255	60	298	65	240	64	255	6
44	IVR	54	380	63	268	65	247	65	236	61	295	65	256	61	301	65	242	62	273	58	331	64	260	59	314	64	258	7
45	IVR	56	391	60	330	64	284	65	273	59	346	66	267	61	322	66	261	63	296	58	362	64	276	59	330	65	271	7
46	IVR	55	402	60	311	62	295	65	262	65	257	60	308	65	266	59	321	64	271	59	317	65	254	60	305	64	279	8
47	IVR	53	407	61	289	62	270	62	279	60	294	58	331	62	272	58	325	63	264	59	312	63	262	60	303	61	269	7
48	IVR	48	431	59	280	58	293	61	258	62	249	59	275	53	348	61	264	56	309	62	253	55	314	62	259	59	279	7
49	IVR	49	445	53	367	55	321	56	305	57	297	53	359	57	292	52	371	58	284	54	343	58	278	53	362	57	289	8
50	IVR	46	452	49	397	51	347	52	323	53	316	50	382	52	331	49	394	54	305	49	402	54	301	50	378	54	315	8
51	IVR	44	465	49	378	51	331	53	293	54	285	49	362	55	279	50	347	53	305	48	371	54	297	47	382	55	286	8
52	IVR	43	493	56	304	58	275	59	263	53	341	57	283	52	368	59	269	53	340	55	294	52	361	57	278	52	352	7
53	IVR	43	505	48	423	49	409	50	397	51	389	49	416	46	461	50	394	47	445	52	380	46	458	50	402	45	472	7
54	IVR	46	479	52	362	54	332	55	318	53	346	50	403	55	321	52	375	56	302	53	358	58	293	53	361	57	299	7
55	IVR	40	509	45	396	49	321	48	336	44	405	51	311	43	418	49	326	46	385	52	301	46	372	52	293	47	367	7
56	IVR	38	521	40	471	42	420	41	450	42	413	39	487	42	441	38	515	40	465	43	403	39	478	42	421	40	478	8
57	IVR	33	583	48	365	50	321	52	295	50	335	41	451	51	314	49	343	42	428	52	302	50	339	45	398	51	310	6
58	IVR	35	548	42	423	46	368	49	312	51	292	50	303	45	386	49	320	44	395	51	289	46	374	51	280	48	335	8
59	IVR	38	536	46	405	50	334	51	315	46	386	50	326	45	398	51	310	46	410	50	319	44	436	49	422	42	461	7
60	IVR	48	408	55	326	57	287	58	271	58	280	56	306	52	365	57	290	56	309	52	353	58	274	57	293	51	369	5
61	IVR	25	677	29	601	35	473	37	427	38	441	32	535	37	446	33	518	39	424	35	491	37	435	33	522	36	450	8
62	IVR	29	647	36	545	39	493	45	402	49	349	48	368	35	567	44	420	49	355	39	514	50	341	36	546	48	362	9
63	IVR	69	331	75	256	75	241	77	230	75	249	74	268	72	295	75	245	75	251	73	272	71	307	76	237	74	259	5
64	IVR	24	752	33	561	39	485	43	423	48	373	50	355	34	550	44	406	34	582	48	380	38	507	47	362	39	493	8
65	IVR	42	484	45	431	48	373	50	332	51	315	48	387	51	326	47	396	51	311	47	421	50	341	47	400	50	336	8
66	IVR	47	464	53	366	55	333	56	319	52	399	57	321	53	377	57	312	49	415	55	340	51	393	57	320	51	379	7
67	IVR	43	489	52	324	55	291	56	285	53	316	50	388	55	294	52	323	46	431	55	302	52	367	56	280	53	319	6
68	IVR	55	374	62	284	64	255	65	247	63	277	60	305	64	261	59	299	65	241	61	280	59	322	64	258	62	275	6
